# Supplementary material for: CALCOCO1 acts with VAMP‐associated proteins to mediate ER‐phagy
Source: EMBO J. 2020 Jun 11;39(15):e103649. doi: 10.15252/embj.2019103649 (PMC7396842; doi:10.15252/embj.2019103649)
Supplement: Supplementary file 3 — Source Data for Expanded View [file EMBJ-39-e103649-s007.zip]

Archive with 8 entries (6 files):
- EV_Figure_Source_Data/
- EV_Figure_Source_Data/.DS_Store
- EV_Figure_Source_Data/FigureEV5/
- EV_Figure_Source_Data/FigureEV5/Figure_EV5A_upper_panel_Source_Data-sd.tif
- EV_Figure_Source_Data/FigureEV5/Figure_EV5B_lower_panel_Source_Data-sd.tif
- EV_Figure_Source_Data/FigureEV5/Figure_EV5B_upper_panel_Source_Data-sd.tif
- EV_Figure_Source_Data/FigureEV5/Figure_EV5A_lower_panel_Source_Data-sd.tif
- EV_Figure_Source_Data/Figure_EV4C_Source_Data-sd.pdf
