# Supplementary material for: CALCOCO1 acts with VAMP‐associated proteins to mediate ER‐phagy
Source: EMBO J. 2020 Jun 11;39(15):e103649. doi: 10.15252/embj.2019103649 (PMC7396842; doi:10.15252/embj.2019103649)
Supplement: Supplementary file 5 — Source Data for Figure 3 [file EMBJ-39-e103649-s003.zip]

Archive with 4 entries (3 files):
- Figure3_Source_Data/
- Figure3_Source_Data/EMBOJ-2019-103649R2-Figure_3G_left_hand_panel_Source_Data-sd.tif
- Figure3_Source_Data/EMBOJ-2019-103649R2-Figure_3G_right_hand_panel_Source_Data-sd.tif
- Figure3_Source_Data/Figure_3_Source_Data-sd.pdf
