# Supplementary material for: CALCOCO1 acts with VAMP‐associated proteins to mediate ER‐phagy
Source: EMBO J. 2020 Jun 11;39(15):e103649. doi: 10.15252/embj.2019103649 (PMC7396842; doi:10.15252/embj.2019103649)
Supplement: Supplementary file 6 — Source Data for Figure 6 [file EMBJ-39-e103649-s004.zip]

Archive with 4 entries (3 files):
- Figure6_Source_Data/
- Figure6_Source_Data/EMBOJ-2019-103649R2-Figure_6F_lower_panel_Source_Data-sd.tif
- Figure6_Source_Data/Figure_6_Source_Data-sd.pdf
- Figure6_Source_Data/EMBOJ-2019-103649R2-Figure_6F_upper_panel_Source_Data-sd.tif
